# Supplementary material for: Methylation and Expression of FTO and PLAG1 Genes in Childhood Obesity: Insight into Anthropometric Parameters and Glucose–Lipid Metabolism
Source: Nutrients. 2021 May 15;13(5):1683. doi: 10.3390/nu13051683 (PMC8155878; doi:10.3390/nu13051683)
Supplement: Supplementary file 1 [file nutrients-13-01683-s001.zip]

Archive with 1 entries (1 files):
- nutrients-1171431-supplementary.pdf
